# Supplementary material for: The Influence of Magnetic Field and Nanoparticle Concentration on the Thin Film Colloidal Deposition Process of Magnetic Nanoparticles: The Search for High-Efficiency Hematite Photoanodes
Source: Nanomaterials (Basel). 2022 May 11;12(10):1636. doi: 10.3390/nano12101636 (PMC9146261; doi:10.3390/nano12101636)
Supplement: Supplementary file 1 [file nanomaterials-12-01636-s001.zip]

Archive with 1 entries (1 files):
- nanomaterials-1687218-supplementary.pdf
